# Supplementary material for: Derailing the aspartate pathway of Mycobacterium tuberculosis to eradicate persistent infection
Source: Nat Commun. 2019 Sep 16;10:4215. doi: 10.1038/s41467-019-12224-3 (PMC6746716; doi:10.1038/s41467-019-12224-3)
Supplement: Supplementary file 4 — Supplementary Data 1 [file 41467_2019_12224_MOESM4_ESM.xlsx]

## Sheet: Abundances Endometabolites
Metabolite		∆thrA - no Thr			∆thrA - Thr			∆thrA - Met			H37Rv - No Thr			∆ThrB
	time (days)	R1	R2	R3	R1	R2	R3	R1	R2	R3	R1	R2	R3	R1	R2	R3
Aspartate	0	67.308	56.666	46.039		56.666	46.039		56.666	46.039		85.702	49.903
	1	40.967	33.228	26.768	687.323	799.555	1144.01	46.961	31.682	33.915	101.882	87.189	82.811
	2	85.203	65.623	69.917	635.775	501.376	714.241	49.807	32.404	37.602	34.154	49.443
Lysine	0	186.307	220.423		186.307	220.423		186.307	220.423		55.369	36.867	37.3	5.458	5.171	5.742
	1	8478.43	8430.05	8988	190.311	174.992	182.557	5989.74	5473.28	5258.33	147.424	199.675	137.815	581.974	611.519	245.904
	2	7849.58	7630.95	8347.96	209.992	120.668	199.081	6078.26	5751.72	5334.86	63.689	51.16	48.777	297.619	318.945	381.421
Arginine	0	248.409	192.981	224.273	248.409	192.981	224.273	248.409	192.981	224.273	177.846	183.035	181.855
	1	326.631	313.427	325.218	210.134	210.134	249.116	260.584	220.907	252.803	406.321	371.894	546.72
	2	556.185	561.237	619.196	541.084	565.824	632.907	412.389	399.878	384.944	161.381	111.434	161.984
N-succinyl-LL-	0	102.775	90.247	142.482	102.775	90.247	142.482	102.775	90.247	142.482	43.478	35.172	35.248
2,6-diaminopimelate	1	509.736	541.174	506.885	38.837	49.051	58.636	840.147	697.305	728.795	29.108	24.018	19.853
	2	1050.37	987.012	963.034	52.554	51.308	57.667	867.791	719.899	697.652	22.085	25.632	14.281
Diaminopimelate	0	169.927	98.237		169.927	98.237		169.927	98.237		110.352	59.438	80.544	12.18	8.396	9.297
	1	31443.1	26836.1	23669.5	726.389	353.035	286.055	60920.5	50886.7	54863.8	77.124	104.569	90.601	559.955	460.014	281.306
	2	53039.5	44085.8	39284.4	728.077	314.686	425.738	37092.4	28238.6	25143.6	98.506	106.602	69.243	328.954	305.003	529.417
Aminoadipate	0	681.584	611.902		681.584	611.902		681.584	611.902		128.662	11.188	7.214
	1	23631.9	23917.8	24073.7	342.595	427.228	224.282	12984.9	12791.9	12218.1	36.136	21.245	62.546
	2	24855.4	26331.1	29741.5	214.765	191.04	337.404	13098.4	12854.7	13245.5	55.578	45.75	128.77
N-acetyl-Lysine	0	332.396	271.446		332.396	271.446		332.396	271.446		44.524	58.682	41.934	7.606	8.252	7.315
	1	15702.4	15203.4	14999.5	138.558	195.264	123.064	8161.45	8662.14	8004.64	32.355	82.201	58.864	331.172	354.615	133.751
	2	32233.6	32729.9	35959.7	228.847	210.761	266.185	13849.6	13092.1	13640.5	35.928	43.724	84.129	400.509	452.024	250.463

## Sheet: Abundances Exometabolites
Metabolite		∆thrA - no Thr			H37Rv - No Thr			∆thrA - Thr
	time (days)	R1	R2	R3	R1	R2	R3	R1	R2	R3
Lysine (Extracellular)	0	105.694	67.013	82.152	31.94	20.73	17.841	105.694	67.013	82.152
	2	3029.29	3083.7	3418.19	44.226	30.803	27.518	35.636	34.565	16.07
Arginine (Extracellular)	0	99.347	82.137	123.899	40.58	30.548	40.475	99.347	82.137	123.899
	2	2600.8	2263.44	2695.88	16.17	21.792	14.549	209.075	223.254	148.675
Diaminopimelate (Extracellular)	0	15.397	13.656	11.091	67.891	66.848	14.137	88.218	77.066	79.448
	2	13.557	19.072	14.81	22.165	30.721	14.17	30.286	14.411	21.389
Aminoadipate (Extracellular)	0	36.498	29.688	35.076	123.062	39.833	35.1	11.906	22.785	12.824
	2	78.087	78.987	86.16	31.403	16.899	10.995	11.15	10.365	10.896

## Sheet: Standards
Mode	metabolites	RT of standard	RT in samples	expected mass	measured mass
neg	aspartate	8.95	8.34	132.03	132.019
pos	lysine	10.93	11.11	147.113	147.113
pos	succinyl-DAP	9.05	8.94	291.12	291.12
pos	diaminopimelate	13.61	12.51	191.103	191.104
pos	n-acetyl lysine	7.4	7.42	189.12	189.123
pos	aminoadipate	8.24	7.55	162.076	162.075
pos	arginine	10.7	11.08	175.119	175.119
