# Supplementary material for: Derailing the aspartate pathway of Mycobacterium tuberculosis to eradicate persistent infection
Source: Nat Commun. 2019 Sep 16;10:4215. doi: 10.1038/s41467-019-12224-3 (PMC6746716; doi:10.1038/s41467-019-12224-3)
Supplement: Supplementary file 5 — Supplementary Data 2 [file 41467_2019_12224_MOESM5_ESM.xlsx]

## Sheet: Sheet1
			thrB (day 2)				thrA (day 2)				metX (day 2)
Gene	Sanger	Description	Log2(day2/day0)		Raw p value		Log2(day2/day0)		Raw p value		Log2(day2/day0)		Raw p value		Pathway
Rv0089	Rv0089	possible bioC biotin synthesis gene	1.78399		0.16482		1.97286		0.00107926		0.51818		0.00352396		MetX MOA
rv0145	Rv0145	conserved hypothetical protein	-1.33697		0.0804897		-0.515316		0.208958		1.1255		0.00128332		MetX MOA
rv0146	Rv0146	conserved hypothetical protein	-1.26315		0.160983		-0.19755		0.197458		2.21509		0.000684802		MetX MOA
rv0187	Rv0187	probable o-methyltransferase	2.18873		0.0544494		0.243997		0.00847432		0.145468		0.170042		MetX MOA
rv0281	Rv0281	conserved hypothetical protein	0.910239		0.266103		-0.354616		0.229507		-0.159207		0.02716		MetX MOA
menH	Rv0558	ubiquinone/menaquinone biosynthesis methlytransferase (ubiE)	1.42396		0.0360085		-0.0993941		0.373706		1.08422		0.00967067		MetX MOA
Rv0725c	Rv0725c	conserved hypothetical protein	2.00361		0.0158371		0.671371		0.0182625		0.749739		0.0411729		MetX MOA
Rv0726c	Rv0726c	conserved hypothetical protein	-2.79927		0.0010222		1.66431		0.0128038		0.592756		0.0500494		MetX MOA
rv0731c	Rv0731c	conserved hypothetical protein	0.963869		0.392225		0.0798932		0.663644		0.291348		0.054011		MetX MOA
rv0830	Rv0830	conserved hypothetical protein	-1.63213		0.0512194		0.800324		0.051796		1.59561		0.0325688		MetX MOA
rv0893c	Rv0893c	conserved hypothetical protein	-3.48599		0.000175487		0.500868		0.0436585		0.561419		0.052365		MetX MOA
rv1403c	Rv1403c	similar to phosphatidylethanolamine N-methyltransferase	-2.58464		0.00608523		-0.0359963		0.948933		0.905082		0.0397566		MetX MOA
Rv1405c	Rv1405c	similar to phosphatidylethanolamine N-methyltransferase	1.72112		0.0821788		0.150595		0.859916		2.49424		0.0192584		MetX MOA
fmu	Rv1407	similar to Fmu protein	4.598		5.82091e-05		1.0983		0.0274633		-0.149453		0.359323		MetX MOA
bioA	Rv1568	adenosylmethionine-8-amino-7-oxononanoate	4.14922		0.0011342		-0.100349		0.207725		0.875353		0.0342456		MetX MOA
bioB	Rv1589	biotin synthase	0.523815		0.583947		-0.165492		0.169107		0.177888		0.040098		MetX MOA
Rv1688	Rv1688	probable 3-methylpurine DNA glycosylase	0.733044		NA		0.00109944		0.988148		0.266869		0.0467405		MetX MOA
Rv1729c	Rv1729c	conserved hypothetical protein	-0.398481		0.71345		0.413124		0.0802177		0.448826		0.00528723		MetX MOA
Rv1896c	Rv1896c	conserved hypothetical protein	0.402886		0.733832		0.491811		0.0194364		0.522797		0.0115705		MetX MOA
Rv2372c	Rv2372c	conserved hypothetical protein	0.612816		0.523298		1.67652		0.00243721		0.485252		0.00348192		MetX MOA
speE	Rv2601	spermidine synthase	-0.948271		0.352321		-0.910481		0.0239058		-0.0734402		0.168132		MetX MOA
rv3037c	Rv3037c	hypothetical protein	-1.19953		0.140204		-0.237788		0.230122		-0.288998		0.0488174		MetX MOA
rv3399	Rv3399	conserved hypothetical protein	-1.84446		0.120927		0.533485		0.0258257		0.235313		0.0149619		MetX MOA
rv3767c	Rv3767c	conserved hypothetical protein	0.743165		0.434673		1.33306		0.0213326		1.7474		0.00150927		MetX MOA
rv3787c	Rv3787c	conserved hypothetical protein	-1.18143		0.292274		-0.245307		0.0916109		0.460658		0.0341722		MetX MOA
menA	Rv0534c	4-dihydroxy-2-naphthoate octaprenyltransferase	1.58131		0.329218		0.385923		0.029559		-1.18017		0.00301381		MetX MOA
menB	Rv0548c	naphthoate synthase	1.52273		0.11045		0.346701		0.0228629		0.408645		0.0223348		MetX MOA
menC	Rv0553	o-succinylbenzoate-CoA synthase	0.929239		0.564926		0.291679		0.00114915		0.400765		0.260835		MetX MOA
menD	Rv0555	2-succinyl-6-hydroxy-2,4-cyclohexadiene-1-carbox ylate	0.885483		0.315986		-0.944757		0.00770289		-0.598173		0.00555299		MetX MOA
menE	Rv0542c	o-succinylbenzoic acid-CoA ligase	0.744695		0.360883		-0.77349		0.0217403		-0.00239461		0.990425		MetX MOA
menH	Rv0558	ubiquinone/menaquinone biosynthesis methlytransferase (ubiE)	1.42396		0.0360085		-0.0993941		0.373706		1.08422		0.00967067		MetX MOA
metZ	Rv0391	o-succinylhomoserine sulfhydrylase	-0.433203		0.729247		-0.135759		0.512929		-0.0341157		0.612139		MetX MOA
metS	Rv1007c	methionyl-tRNA synthase	-0.893016		0.308445		0.152623		0.0497338		0.341995		0.066588		MetX MOA
metB	Rv1079	cystathionine [gamma]-synthase	-0.441902		0.682569		0.0487018		0.815159		-0.147818		0.233777		MetX MOA
metE	Rv1133c	5-methyltetrahydropteroyltriglutamate-homocystei ne	2.46332		0.000357249		-0.441528		0.128368		-0.586187		0.0222137		MetX MOA
metK	Rv1392	S-adenosylmethionine synthase	-0.616095		0.621022		0.518166		0.0305232		0.846172		0.0135871		MetX MOA
metH	Rv2124c	5-methyltetrahydrofolate-homocysteine	-0.0613417		0.95041		0.0519169		0.71354		0.172609		0.288248		MetX MOA
mmuM	Rv2458	conserved hypothetical protein	-3.7263		9.53776e-09		-0.148512		0.279648		0.679891		0.00608795		MetX MOA
map	Rv2861c	methionine aminopeptidase	-2.05028		0.0369348		0.584472		0.0523107		0.632722		0.00568392		MetX MOA
metC	Rv3340	cystathionine [beta]-lyase	0.495588		0.516801		0.293328		0.566171		3.8336		0.00565183		MetX MOA
Rv3342	Rv3342	conserved hypothetical protein	1.05916		0.264357		0.235949		0.465129		0.774015		0.0502858		MetX MOA
atpA	Rv1308	ATP synthase [alpha] chain	-0.897082		0.328797		-0.570729		0.207901		-1.56075		0.000555053		MetX MOA
atpB	Rv1304	ATP synthase a chain	-1.3616		0.237756		0.0452595		0.627038		-0.0137795		0.747896		MetX MOA
atpC	Rv1311	ATP synthase [epsilon] chain	-0.453028		0.713147		-1.3305		0.0777139		-1.55353		0.000145717		MetX MOA
atpD	Rv1310	ATP synthase [beta] chain	-1.5007		0.0320568		-0.852927		0.12408		-1.81382		0.00130271		MetX MOA
atpE	Rv1305	ATP synthase c chain	-1.49325		0.175831		0.0565185		0.689729		-0.749369		0.00642231		MetX MOA
atpF	Rv1306	ATP synthase b chain	-1.14334		0.276261		0.149319		0.538831		0.130352		0.0927538		MetX MOA
atpG	Rv1309	ATP synthase [gamma] chain	-2.08225		0.0005259		-0.760923		0.106976		-1.31584		0.000404541		MetX MOA
atpH	Rv1307	ATP synthase [delta] chain	-0.082116		0.921218		-0.217554		0.507954		-0.610154		0.0014949		MetX MOA
ndh	Rv1854c	probable NADH dehydrogenase	1.38253		0.058001		1.98964		0.0153144		2.25833		0.00160368		MetX MOA
sdhA	Rv3318	succinate dehydrogenase A	-3.32904		1.59664e-05		-0.142557		0.138425		-0.473381		0.00432736		MetX MOA
sdhB	Rv3319	succinate dehydrogenase B	-0.906628		0.417052		-0.283679		0.0529122		-0.387158		0.031435		MetX MOA
sdhC	Rv3316	succinate dehydrogenase C subunit	1.56098		0.375805		-0.124765		0.465733		0.0292444		0.324004		MetX MOA
sdhD	Rv3317	succinate dehydrogenase D subunit	0.00938897		0.99752		-0.0148425		0.912418		0.458542		0.0443726		MetX MOA
frdA	Rv1552	fumarate reductase flavoprotein subunit	-2.75285		0.0153277		-0.355476		0.322487		0.469966		0.142402		MetX MOA
frdB	Rv1553	fumarate reductase iron sulphur protein	-1.50144		0.22755		-0.191983		0.133113		-0.0539762		0.635284		MetX MOA
frdC	Rv1554	fumarate reductase 15kD anchor protein	0.0640403		0.970192		-0.102148		0.342239		0.335226		0.0624291		MetX MOA
frdD	Rv1555	fumarate reductase 13kD anchor protein	0.37315		0.77558		0.0130455		0.95261		-0.0427062		0.846343		MetX MOA
nuoA	Rv3145	NADH dehydrogenase chain A	0.181901		0.911186		-1.83266		0.00282774		-2.1759		0.00020329		MetX MOA
nuoB	Rv3146	NADH dehydrogenase chain B	-1.42085		0.0972819		-1.39016		0.00106084		-0.797459		0.0099682		MetX MOA
nuoC	Rv3147	NADH dehydrogenase chain C	-2.02424		0.00136741		-1.67595		0.00324252		-1.32192		0.000688207		MetX MOA
nuoD	Rv3148	NADH dehydrogenase chain D	-4.21467		6.77709e-08		-1.45152		0.00774218		-1.15496		6.86067e-05		MetX MOA
nuoE	Rv3149	NADH dehydrogenase chain E	-4.5441		5.35741e-10		-1.85878		0.00339088		-2.11106		0.000351781		MetX MOA
nuoF	Rv3150	NADH dehydrogenase chain F	-0.999866		0.3344		-1.19952		0.0206504		-1.96862		0.000380793		MetX MOA
nuoG	Rv3151	NADH dehydrogenase chain G	-2.03375		0.000323416		-1.79079		0.00385949		-2.45729		0.000313564		MetX MOA
nuoH	Rv3152	NADH dehydrogenase chain H	-4.05838		1.53712e-06		-1.92593		0.0439182		-1.55635		0.000168651		MetX MOA
nuoI	Rv3153	NADH dehydrogenase chain I	-2.89502		8.3056e-05		-2.48577		0.0131205		-2.09375		2.4757e-05		MetX MOA
nuoJ	Rv3154	NADH dehydrogenase chain J	-2.61875		0.00330566		-2.37923		0.00696371		-1.24507		0.0013539		MetX MOA
nuoK	Rv3155	NADH dehydrogenase chain K	-4.40214		1.89904e-05		-2.42477		0.00350563		-1.33414		0.000582485		MetX MOA
nuoL	Rv3156	NADH dehydrogenase chain L	-2.92814		0.00019218		-2.48103		0.00425965		-2.01404		2.22076e-05		MetX MOA
nuoM	Rv3157	NADH dehydrogenase chain M	-1.98958		0.0210607		-2.77182		0.00318783		-1.87045		0.00180232		MetX MOA
nuoN	Rv3158	NADH dehydrogenase chain N	-2.85353		0.00153873		-2.17885		0.00217181		-1.57119		0.00558617		MetX MOA
ccsA	Rv0527	cytochrome c-type biogenesis protein	1.2788		0.285305		-1.08036		0.0753316		-0.93247		0.00410179		MetX MOA
ccsB	Rv0529	cytochrome c-type biogenesis protein	2.51398		0.0518197		-1.21987		0.0723435		-0.258994		0.165829		MetX MOA
qcrA	Rv2195	Rieske iron-sulphur component of ubiQ-cytB	-2.7251		1.75905e-06		-1.24216		0.00835546		-1.01572		0.00117704		MetX MOA
qcrB	Rv2196	cytochrome b component of ubiQ-cytB reductase	-3.10771		9.17902e-08		-1.284		0.0156916		-1.37892		0.00179858		MetX MOA
qcrC	Rv2194	cytochrome b/c component of ubiQ-cytB reductase	-2.46218		2.04653e-05		-1.297		0.0125674		-0.551516		0.0170589		MetX MOA
ctaC	Rv2200c	cytochrome c oxidase chain II	-3.20665		1.29424e-07		-0.46469		0.0762266		0.0502884		0.576008		MetX MOA
ctaD	Rv3043c	cytochrome c oxidase polypeptide I	-2.27561		0.00706353		0.583513		0.00159406		0.266847		0.191755		MetX MOA
cydA	Rv1622c	cytochrome bd-II oxidase subunit I	-0.216819		0.867297		1.49476		0.00251432		1.53225		0.0335427		MetX MOA
cydB	Rv1622c	cytochrome d ubiquinol oxidase subunit II	-1.50182		0.0765558		2.06134		0.00476236		0.484009		0.194971		MetX MOA
cydD	Rv1621c	ABC transporter	1.29431		0.118111		1.69539		0.000665915		-0.27643		0.117996		MetX MOA
cydC	Rv3862c	ABC transporter	-0.0916515		0.941825		0.302368		0.371775		-0.895898		0.0337303		MetX MOA
WhiB6	Rv3862c	hypothetical protein	1.29723		0.269528		2.82354		0.000501531		2.41417		0.0341594		MetX MOA
trxB	Rv1471	thioredoxin reductase	0.00441367		0.999909		2.07976		0.00622349		0.159836		0.0721981		MetX MOA
trxB2	Rv3913	thioredoxin reductase	-0.432952		0.772373		1.56198		0.00262508		0.367132		0.0424065		MetX MOA
furA	Rv1909c	ferric uptake regulatory protein	2.97384		3.13152e-05		2.70574		0.00133012		0.373598		0.0658232		MetX MOA
ahpD	Rv2429	member of AhpC/TSA family	0.0403978		0.979529		1.81202		0.0634699		1.80768		0.00349592		MetX MOA
ahpC	Rv2428	alkyl hydroperoxide reductase	-0.225151		0.892198		2.20893		0.0719888		1.36775		0.00151407		MetX MOA
ansP1	Rv2127	L-asparatate trasnporter	-2.54974		0.00307832		-0.943109		0.00140442		-0.815919		0.00395407		Aspartate Pathway
aspC	Rv0337c	aspartate aminotransferase	-2.94233		0.00058811		-0.162799		0.621159		-0.761477		0.00436241		Aspartate Pathway
aspB	Rv3565	aspartate aminotransferase	1.35234		0.375654		-0.194634		0.294423		0.0559517		0.446347		Aspartate Pathway
ask	Rv3709c	aspartokinase	0.0680884		0.955447		-0.680021		0.00349429		0.221336		0.28252		Aspartate Pathway
asd	Rv3708c	aspartate semialdehyde dehydrogenase	-0.156579		0.912839		-0.0360984		0.711824		0.211072		0.337695		Aspartate Pathway
dapA	Rv2753c	dihydrodipicolinate synthase	-0.975216		0.255029		0.130636		0.335369		-0.348592		0.0908576		Aspartate Pathway
dapB	Rv2773c	dihydrodipicolinate reductase	-2.47352		0.00221053		-0.509166		0.0359438		0.0832538		0.14581		Aspartate Pathway
Rv0858c	Rv0858c	possible aminotransferase	1.00114		0.430948		-0.543849		0.0208927		-0.081593		0.467988		Aspartate Pathway
Rv1201C	Rv1201c	conserved hypothetical protein	1.45374		0.172849		-0.115784		0.492009		-1.0336		0.000520745		Aspartate Pathway
dapE	Rv1202	succinyl-diaminopimelate desuccinylase	0.166821		0.910458		0.420452		0.0336939		-0.552959		0.00563944		Aspartate Pathway
dapF	Rv2726c	diaminopimelate epimerase	2.93083		0.00058811		0.074713		0.393288		0.0261244		0.820015		Aspartate Pathway
lysA	Rv1293	diaminopimelate decarboxylase	1.68585		0.0338382		-0.315441		0.0133227		-0.0151187		0.80423		Aspartate Pathway
lat	Rv3290c	lysine-[epsilon] aminotransferase	3.35561		9.77169e-08		4.07398		0.00240922		1.57769		0.0133789		Aspartate Pathway
pcd	Rv3293	aldehyde dehydrogenase	1.82693		0.0793192		1.02513		0.202416		0.125453		0.357353		Aspartate Pathway
Rv1986	Rv1986	membrane protein, LYSE/YGGA family	1.12858		0.32776		2.75903		0.00212736		0.644865		0.000216519		Aspartate Pathway
thrA	Rv1294	homoserine dehydrogenase	1.08524		0.0969821		0.125207		0.63793		-0.260108		0.0163866		Aspartate Pathway
thrB	Rv1296	homoserine kinase	-3.37736		0.000968554		0.187475		0.217161		-0.729741		0.00136141		Aspartate Pathway
thrC	Rv1295	homoserine synthase	0.287474		0.779369		-0.147118		0.549477		-1.09144		0.000303743		Aspartate Pathway
metZ	Rv0391	o-succinylhomoserine sulfhydrylase	-0.433203		0.729247		-0.135759		0.512929		-0.0341157		0.612139		Aspartate Pathway
metS	Rv1007c	methionyl-tRNA synthase	-0.893016		0.308445		0.152623		0.0497338		0.341995		0.066588		Aspartate Pathway
metB	Rv1079	cystathionine [gamma]-synthase	-0.441902		0.682569		0.0487018		0.815159		-0.147818		0.233777		Aspartate Pathway
metE	Rv1133c	5-methyltetrahydropteroyltriglutamate-homocystei ne	2.46332		0.000357249		-0.441528		0.128368		-0.586187		0.0222137		Aspartate Pathway
metK	Rv1392	S-adenosylmethionine synthase	-0.616095		0.621022		0.518166		0.0305232		0.846172		0.0135871		Aspartate Pathway
metH	Rv2124c	5-methyltetrahydrofolate-homocysteine	-0.0613417		0.95041		0.0519169		0.71354		0.172609		0.288248		Aspartate Pathway
metC	Rv3340	cystathionine [beta]-lyase	0.495588		0.516801		0.293328		0.566171		3.8336		0.00565183		Aspartate Pathway
metA	Rv3341	homoserine o-acetyltransferase	1.70376		0.0704919		0.125478		0.515548		-0.42175		0.0942147		Aspartate Pathway
