# Supplementary material for: Derailing the aspartate pathway of Mycobacterium tuberculosis to eradicate persistent infection
Source: Nat Commun. 2019 Sep 16;10:4215. doi: 10.1038/s41467-019-12224-3 (PMC6746716; doi:10.1038/s41467-019-12224-3)
Supplement: Supplementary file 7 — Source Data [file 41467_2019_12224_MOESM7_ESM.xlsx]

## Sheet: Figure 1
Figure 1a
days	no suppl			thr500			ile100
0	0.05	0.04	0.04	0.03	0.05	0.07	0.06	0.03	0.03
3	0.2	0.25	0.22	0.62	0.61	0.66	0.2	0.17	0.16
7	0.15	0.14	0.15	2.15	2.38	2.06	0.19	0.21	0.17
10	0.14	0.13	0.14	2.22	2.33	2.29	0.1	0.09	0.14
Figure 1b
days	no suppl			thr500			ile100			met+iso
0	10600000	14200000	15400000	12600000	22300000	13800000	13300000		10200000	37000000
3	17900000	19800000	26300000	373000000	424000000	455000000	29700000	21400000	17200000	13000000	53000000
7	2130000	2150000	2260000	361000000		223000000	2200000	2190000	1550000	1670000	1420000	1350000
10	152000	159000	164000	1180000000	280000000	720000000	292000	249000	289000	300000	210000	350000
Figure 1c
days	no suppl			hse 100			Met 50			Thr 500			iso100			met50+thr500
0	0.05	0.05	0.05	0.05	0.05	0.05	0.05	0.05	0.05	0.05	0.05	0.05	0.05	0.05	0.05	0.05	0.05	0.05
3	0.08	0.12	0.11	0.47	0.47	0.4	0.14	0.15	0.13	0.13	0.1	0.12	0.13	0.13	0.13	0.25	0.3	0.3
7	0.08	0.02	0.09	2.02	2	2.12	0.01	0.02	0.01	0.02	0.01	0.05	0.17	0.16	0.17	1.98	2.25	2.28
11	0.11	0.14	0.15	2.12	2.36	2.06	0.13	cont.	cont	0.15	0.2	0.17	0.18	0.17	0.18	2.1	2.41	2.52
Figure 1d
time (days)	no suppl.			hse 100			Met 50			Thr 500			iso100			met50+thr500
0	37000000			37000000			37000000			37000000			37000000			15800000	5900000	12600000
3	4000000	7000000	24000000				28000000	21000000	51000000	9000000	7000000	23000000	6000000	10000000	7000000	101000000	300000000	93000000
7	250000	200000	170000	740000000	590000000	380000000	1820000	1900000	2570000	3670000	3110000	3060000	160000	200000	400000	1440000000	1180000000	2030000000
11	7100	11400	6200	1200000000	1520000000	810000000	21900	3800	50000	1620000	210000	700000	12500	15300	15600	1060000000	1600000000

## Sheet: Figure 2
			thrB (day 2)				thrA (day 2)				Figure
Gene	Sanger	Description	Log2(day2/day0)		Raw p value		Log2(day2/day0)		Raw p value		Log2(day2/day0)		Raw p value		Pathway
Rv0089	Rv0089	possible bioC biotin synthesis gene	1.78399		0.16482		1.97286		0.00107926		0.51818		0.00352396		MetX MOA
rv0145	Rv0145	conserved hypothetical protein	-1.33697		0.0804897		-0.515316		0.208958		1.1255		0.00128332		MetX MOA
rv0146	Rv0146	conserved hypothetical protein	-1.26315		0.160983		-0.19755		0.197458		2.21509		0.000684802		MetX MOA
rv0187	Rv0187	probable o-methyltransferase	2.18873		0.0544494		0.243997		0.00847432		0.145468		0.170042		MetX MOA
rv0281	Rv0281	conserved hypothetical protein	0.910239		0.266103		-0.354616		0.229507		-0.159207		0.02716		MetX MOA
menH	Rv0558	ubiquinone/menaquinone biosynthesis methlytransferase (ubiE)	1.42396		0.0360085		-0.0993941		0.373706		1.08422		0.00967067		MetX MOA
Rv0725c	Rv0725c	conserved hypothetical protein	2.00361		0.0158371		0.671371		0.0182625		0.749739		0.0411729		MetX MOA
Rv0726c	Rv0726c	conserved hypothetical protein	-2.79927		0.0010222		1.66431		0.0128038		0.592756		0.0500494		MetX MOA
rv0731c	Rv0731c	conserved hypothetical protein	0.963869		0.392225		0.0798932		0.663644		0.291348		0.054011		MetX MOA
rv0830	Rv0830	conserved hypothetical protein	-1.63213		0.0512194		0.800324		0.051796		1.59561		0.0325688		MetX MOA
rv0893c	Rv0893c	conserved hypothetical protein	-3.48599		0.000175487		0.500868		0.0436585		0.561419		0.052365		MetX MOA
rv1403c	Rv1403c	similar to phosphatidylethanolamine N-methyltransferase	-2.58464		0.00608523		-0.0359963		0.948933		0.905082		0.0397566		MetX MOA
Rv1405c	Rv1405c	similar to phosphatidylethanolamine N-methyltransferase	1.72112		0.0821788		0.150595		0.859916		2.49424		0.0192584		MetX MOA
fmu	Rv1407	similar to Fmu protein	4.598		5.82091e-05		1.0983		0.0274633		-0.149453		0.359323		MetX MOA
bioA	Rv1568	adenosylmethionine-8-amino-7-oxononanoate	4.14922		0.0011342		-0.100349		0.207725		0.875353		0.0342456		MetX MOA
bioB	Rv1589	biotin synthase	0.523815		0.583947		-0.165492		0.169107		0.177888		0.040098		MetX MOA
Rv1688	Rv1688	probable 3-methylpurine DNA glycosylase	0.733044		NA		0.00109944		0.988148		0.266869		0.0467405		MetX MOA
Rv1729c	Rv1729c	conserved hypothetical protein	-0.398481		0.71345		0.413124		0.0802177		0.448826		0.00528723		MetX MOA
Rv1896c	Rv1896c	conserved hypothetical protein	0.402886		0.733832		0.491811		0.0194364		0.522797		0.0115705		MetX MOA
Rv2372c	Rv2372c	conserved hypothetical protein	0.612816		0.523298		1.67652		0.00243721		0.485252		0.00348192		MetX MOA
speE	Rv2601	spermidine synthase	-0.948271		0.352321		-0.910481		0.0239058		-0.0734402		0.168132		MetX MOA
rv3037c	Rv3037c	hypothetical protein	-1.19953		0.140204		-0.237788		0.230122		-0.288998		0.0488174		MetX MOA
rv3399	Rv3399	conserved hypothetical protein	-1.84446		0.120927		0.533485		0.0258257		0.235313		0.0149619		MetX MOA
rv3767c	Rv3767c	conserved hypothetical protein	0.743165		0.434673		1.33306		0.0213326		1.7474		0.00150927		MetX MOA
rv3787c	Rv3787c	conserved hypothetical protein	-1.18143		0.292274		-0.245307		0.0916109		0.460658		0.0341722		MetX MOA
menA	Rv0534c	4-dihydroxy-2-naphthoate octaprenyltransferase	1.58131		0.329218		0.385923		0.029559		-1.18017		0.00301381		MetX MOA
menB	Rv0548c	naphthoate synthase	1.52273		0.11045		0.346701		0.0228629		0.408645		0.0223348		MetX MOA
menC	Rv0553	o-succinylbenzoate-CoA synthase	0.929239		0.564926		0.291679		0.00114915		0.400765		0.260835		MetX MOA
menD	Rv0555	2-succinyl-6-hydroxy-2,4-cyclohexadiene-1-carbox ylate	0.885483		0.315986		-0.944757		0.00770289		-0.598173		0.00555299		MetX MOA
menE	Rv0542c	o-succinylbenzoic acid-CoA ligase	0.744695		0.360883		-0.77349		0.0217403		-0.00239461		0.990425		MetX MOA
menH	Rv0558	ubiquinone/menaquinone biosynthesis methlytransferase (ubiE)	1.42396		0.0360085		-0.0993941		0.373706		1.08422		0.00967067		MetX MOA
metZ	Rv0391	o-succinylhomoserine sulfhydrylase	-0.433203		0.729247		-0.135759		0.512929		-0.0341157		0.612139		MetX MOA
metS	Rv1007c	methionyl-tRNA synthase	-0.893016		0.308445		0.152623		0.0497338		0.341995		0.066588		MetX MOA
metB	Rv1079	cystathionine [gamma]-synthase	-0.441902		0.682569		0.0487018		0.815159		-0.147818		0.233777		MetX MOA
metE	Rv1133c	5-methyltetrahydropteroyltriglutamate-homocystei ne	2.46332		0.000357249		-0.441528		0.128368		-0.586187		0.0222137		MetX MOA
metK	Rv1392	S-adenosylmethionine synthase	-0.616095		0.621022		0.518166		0.0305232		0.846172		0.0135871		MetX MOA
metH	Rv2124c	5-methyltetrahydrofolate-homocysteine	-0.0613417		0.95041		0.0519169		0.71354		0.172609		0.288248		MetX MOA
mmuM	Rv2458	conserved hypothetical protein	-3.7263		9.53776e-09		-0.148512		0.279648		0.679891		0.00608795		MetX MOA
map	Rv2861c	methionine aminopeptidase	-2.05028		0.0369348		0.584472		0.0523107		0.632722		0.00568392		MetX MOA
metC	Rv3340	cystathionine [beta]-lyase	0.495588		0.516801		0.293328		0.566171		3.8336		0.00565183		MetX MOA
Rv3342	Rv3342	conserved hypothetical protein	1.05916		0.264357		0.235949		0.465129		0.774015		0.0502858		MetX MOA
atpA	Rv1308	ATP synthase [alpha] chain	-0.897082		0.328797		-0.570729		0.207901		-1.56075		0.000555053		MetX MOA
atpB	Rv1304	ATP synthase a chain	-1.3616		0.237756		0.0452595		0.627038		-0.0137795		0.747896		MetX MOA
atpC	Rv1311	ATP synthase [epsilon] chain	-0.453028		0.713147		-1.3305		0.0777139		-1.55353		0.000145717		MetX MOA
atpD	Rv1310	ATP synthase [beta] chain	-1.5007		0.0320568		-0.852927		0.12408		-1.81382		0.00130271		MetX MOA
atpE	Rv1305	ATP synthase c chain	-1.49325		0.175831		0.0565185		0.689729		-0.749369		0.00642231		MetX MOA
atpF	Rv1306	ATP synthase b chain	-1.14334		0.276261		0.149319		0.538831		0.130352		0.0927538		MetX MOA
atpG	Rv1309	ATP synthase [gamma] chain	-2.08225		0.0005259		-0.760923		0.106976		-1.31584		0.000404541		MetX MOA
atpH	Rv1307	ATP synthase [delta] chain	-0.082116		0.921218		-0.217554		0.507954		-0.610154		0.0014949		MetX MOA
ndh	Rv1854c	probable NADH dehydrogenase	1.38253		0.058001		1.98964		0.0153144		2.25833		0.00160368		MetX MOA
sdhA	Rv3318	succinate dehydrogenase A	-3.32904		1.59664e-05		-0.142557		0.138425		-0.473381		0.00432736		MetX MOA
sdhB	Rv3319	succinate dehydrogenase B	-0.906628		0.417052		-0.283679		0.0529122		-0.387158		0.031435		MetX MOA
sdhC	Rv3316	succinate dehydrogenase C subunit	1.56098		0.375805		-0.124765		0.465733		0.0292444		0.324004		MetX MOA
sdhD	Rv3317	succinate dehydrogenase D subunit	0.00938897		0.99752		-0.0148425		0.912418		0.458542		0.0443726		MetX MOA
frdA	Rv1552	fumarate reductase flavoprotein subunit	-2.75285		0.0153277		-0.355476		0.322487		0.469966		0.142402		MetX MOA
frdB	Rv1553	fumarate reductase iron sulphur protein	-1.50144		0.22755		-0.191983		0.133113		-0.0539762		0.635284		MetX MOA
frdC	Rv1554	fumarate reductase 15kD anchor protein	0.0640403		0.970192		-0.102148		0.342239		0.335226		0.0624291		MetX MOA
frdD	Rv1555	fumarate reductase 13kD anchor protein	0.37315		0.77558		0.0130455		0.95261		-0.0427062		0.846343		MetX MOA
nuoA	Rv3145	NADH dehydrogenase chain A	0.181901		0.911186		-1.83266		0.00282774		-2.1759		0.00020329		MetX MOA
nuoB	Rv3146	NADH dehydrogenase chain B	-1.42085		0.0972819		-1.39016		0.00106084		-0.797459		0.0099682		MetX MOA
nuoC	Rv3147	NADH dehydrogenase chain C	-2.02424		0.00136741		-1.67595		0.00324252		-1.32192		0.000688207		MetX MOA
nuoD	Rv3148	NADH dehydrogenase chain D	-4.21467		6.77709e-08		-1.45152		0.00774218		-1.15496		6.86067e-05		MetX MOA
nuoE	Rv3149	NADH dehydrogenase chain E	-4.5441		5.35741e-10		-1.85878		0.00339088		-2.11106		0.000351781		MetX MOA
nuoF	Rv3150	NADH dehydrogenase chain F	-0.999866		0.3344		-1.19952		0.0206504		-1.96862		0.000380793		MetX MOA
nuoG	Rv3151	NADH dehydrogenase chain G	-2.03375		0.000323416		-1.79079		0.00385949		-2.45729		0.000313564		MetX MOA
nuoH	Rv3152	NADH dehydrogenase chain H	-4.05838		1.53712e-06		-1.92593		0.0439182		-1.55635		0.000168651		MetX MOA
nuoI	Rv3153	NADH dehydrogenase chain I	-2.89502		8.3056e-05		-2.48577		0.0131205		-2.09375		2.4757e-05		MetX MOA
nuoJ	Rv3154	NADH dehydrogenase chain J	-2.61875		0.00330566		-2.37923		0.00696371		-1.24507		0.0013539		MetX MOA
nuoK	Rv3155	NADH dehydrogenase chain K	-4.40214		1.89904e-05		-2.42477		0.00350563		-1.33414		0.000582485		MetX MOA
nuoL	Rv3156	NADH dehydrogenase chain L	-2.92814		0.00019218		-2.48103		0.00425965		-2.01404		2.22076e-05		MetX MOA
nuoM	Rv3157	NADH dehydrogenase chain M	-1.98958		0.0210607		-2.77182		0.00318783		-1.87045		0.00180232		MetX MOA
nuoN	Rv3158	NADH dehydrogenase chain N	-2.85353		0.00153873		-2.17885		0.00217181		-1.57119		0.00558617		MetX MOA
ccsA	Rv0527	cytochrome c-type biogenesis protein	1.2788		0.285305		-1.08036		0.0753316		-0.93247		0.00410179		MetX MOA
ccsB	Rv0529	cytochrome c-type biogenesis protein	2.51398		0.0518197		-1.21987		0.0723435		-0.258994		0.165829		MetX MOA
qcrA	Rv2195	Rieske iron-sulphur component of ubiQ-cytB	-2.7251		1.75905e-06		-1.24216		0.00835546		-1.01572		0.00117704		MetX MOA
qcrB	Rv2196	cytochrome b component of ubiQ-cytB reductase	-3.10771		9.17902e-08		-1.284		0.0156916		-1.37892		0.00179858		MetX MOA
qcrC	Rv2194	cytochrome b/c component of ubiQ-cytB reductase	-2.46218		2.04653e-05		-1.297		0.0125674		-0.551516		0.0170589		MetX MOA
ctaC	Rv2200c	cytochrome c oxidase chain II	-3.20665		1.29424e-07		-0.46469		0.0762266		0.0502884		0.576008		MetX MOA
ctaD	Rv3043c	cytochrome c oxidase polypeptide I	-2.27561		0.00706353		0.583513		0.00159406		0.266847		0.191755		MetX MOA
cydA	Rv1622c	cytochrome bd-II oxidase subunit I	-0.216819		0.867297		1.49476		0.00251432		1.53225		0.0335427		MetX MOA
cydB	Rv1622c	cytochrome d ubiquinol oxidase subunit II	-1.50182		0.0765558		2.06134		0.00476236		0.484009		0.194971		MetX MOA
cydD	Rv1621c	ABC transporter	1.29431		0.118111		1.69539		0.000665915		-0.27643		0.117996		MetX MOA
cydC	Rv3862c	ABC transporter	-0.0916515		0.941825		0.302368		0.371775		-0.895898		0.0337303		MetX MOA
WhiB6	Rv3862c	hypothetical protein	1.29723		0.269528		2.82354		0.000501531		2.41417		0.0341594		MetX MOA
trxB	Rv1471	thioredoxin reductase	0.00441367		0.999909		2.07976		0.00622349		0.159836		0.0721981		MetX MOA
trxB2	Rv3913	thioredoxin reductase	-0.432952		0.772373		1.56198		0.00262508		0.367132		0.0424065		MetX MOA
furA	Rv1909c	ferric uptake regulatory protein	2.97384		3.13152e-05		2.70574		0.00133012		0.373598		0.0658232		MetX MOA
ahpD	Rv2429	member of AhpC/TSA family	0.0403978		0.979529		1.81202		0.0634699		1.80768		0.00349592		MetX MOA
ahpC	Rv2428	alkyl hydroperoxide reductase	-0.225151		0.892198		2.20893		0.0719888		1.36775		0.00151407		MetX MOA
ansP1	Rv2127	L-asparatate trasnporter	-2.54974		0.00307832		-0.943109		0.00140442		-0.815919		0.00395407		Aspartate Pathway
aspC	Rv0337c	aspartate aminotransferase	-2.94233		0.00058811		-0.162799		0.621159		-0.761477		0.00436241		Aspartate Pathway
aspB	Rv3565	aspartate aminotransferase	1.35234		0.375654		-0.194634		0.294423		0.0559517		0.446347		Aspartate Pathway
ask	Rv3709c	aspartokinase	0.0680884		0.955447		-0.680021		0.00349429		0.221336		0.28252		Aspartate Pathway
asd	Rv3708c	aspartate semialdehyde dehydrogenase	-0.156579		0.912839		-0.0360984		0.711824		0.211072		0.337695		Aspartate Pathway
dapA	Rv2753c	dihydrodipicolinate synthase	-0.975216		0.255029		0.130636		0.335369		-0.348592		0.0908576		Aspartate Pathway
dapB	Rv2773c	dihydrodipicolinate reductase	-2.47352		0.00221053		-0.509166		0.0359438		0.0832538		0.14581		Aspartate Pathway
Rv0858c	Rv0858c	possible aminotransferase	1.00114		0.430948		-0.543849		0.0208927		-0.081593		0.467988		Aspartate Pathway
Rv1201C	Rv1201c	conserved hypothetical protein	1.45374		0.172849		-0.115784		0.492009		-1.0336		0.000520745		Aspartate Pathway
dapE	Rv1202	succinyl-diaminopimelate desuccinylase	0.166821		0.910458		0.420452		0.0336939		-0.552959		0.00563944		Aspartate Pathway
dapF	Rv2726c	diaminopimelate epimerase	2.93083		0.00058811		0.074713		0.393288		0.0261244		0.820015		Aspartate Pathway
lysA	Rv1293	diaminopimelate decarboxylase	1.68585		0.0338382		-0.315441		0.0133227		-0.0151187		0.80423		Aspartate Pathway
lat	Rv3290c	lysine-[epsilon] aminotransferase	3.35561		9.77169e-08		4.07398		0.00240922		1.57769		0.0133789		Aspartate Pathway
pcd	Rv3293	aldehyde dehydrogenase	1.82693		0.0793192		1.02513		0.202416		0.125453		0.357353		Aspartate Pathway
Rv1986	Rv1986	membrane protein, LYSE/YGGA family	1.12858		0.32776		2.75903		0.00212736		0.644865		0.000216519		Aspartate Pathway
thrA	Rv1294	homoserine dehydrogenase	1.08524		0.0969821		0.125207		0.63793		-0.260108		0.0163866		Aspartate Pathway
thrB	Rv1296	homoserine kinase	-3.37736		0.000968554		0.187475		0.217161		-0.729741		0.00136141		Aspartate Pathway
thrC	Rv1295	homoserine synthase	0.287474		0.779369		-0.147118		0.549477		-1.09144		0.000303743		Aspartate Pathway
metZ	Rv0391	o-succinylhomoserine sulfhydrylase	-0.433203		0.729247		-0.135759		0.512929		-0.0341157		0.612139		Aspartate Pathway
metS	Rv1007c	methionyl-tRNA synthase	-0.893016		0.308445		0.152623		0.0497338		0.341995		0.066588		Aspartate Pathway
metB	Rv1079	cystathionine [gamma]-synthase	-0.441902		0.682569		0.0487018		0.815159		-0.147818		0.233777		Aspartate Pathway
metE	Rv1133c	5-methyltetrahydropteroyltriglutamate-homocystei ne	2.46332		0.000357249		-0.441528		0.128368		-0.586187		0.0222137		Aspartate Pathway
metK	Rv1392	S-adenosylmethionine synthase	-0.616095		0.621022		0.518166		0.0305232		0.846172		0.0135871		Aspartate Pathway
metH	Rv2124c	5-methyltetrahydrofolate-homocysteine	-0.0613417		0.95041		0.0519169		0.71354		0.172609		0.288248		Aspartate Pathway
metC	Rv3340	cystathionine [beta]-lyase	0.495588		0.516801		0.293328		0.566171		3.8336		0.00565183		Aspartate Pathway
metA	Rv3341	homoserine o-acetyltransferase	1.70376		0.0704919		0.125478		0.515548		-0.42175		0.0942147		Aspartate Pathway
For raw values go to Gene Expression Omnibus (GEO) (GSE119105 (∆thrA), GSE119106 (∆thrB), GSE119107 (SuperSeries)).

## Sheet: Figure 3&4&5a
Endometabolites		∆thrA - no Thr			∆thrA - Thr			∆thrA - Met			H37Rv - No Thr			∆ThrB
	time (days)	R1	R2	R3	R1	R2	R3	R1	R2	R3	R1	R2	R3	R1	R2	R3
Aspartate	0	67.308	56.666	46.039		56.666	46.039		56.666	46.039		85.702	49.903
	1	40.967	33.228	26.768	687.323	799.555	1144.01	46.961	31.682	33.915	101.882	87.189	82.811
	2	85.203	65.623	69.917	635.775	501.376	714.241	49.807	32.404	37.602	34.154	49.443
Lysine	0	186.307	220.423		186.307	220.423		186.307	220.423		55.369	36.867	37.3	5.458	5.171	5.742
	1	8478.43	8430.05	8988	190.311	174.992	182.557	5989.74	5473.28	5258.33	147.424	199.675	137.815	581.974	611.519	245.904
	2	7849.58	7630.95	8347.96	209.992	120.668	199.081	6078.26	5751.72	5334.86	63.689	51.16	48.777	297.619	318.945	381.421
Arginine	0	248.409	192.981	224.273	248.409	192.981	224.273	248.409	192.981	224.273	177.846	183.035	181.855
	1	326.631	313.427	325.218	210.134	210.134	249.116	260.584	220.907	252.803	406.321	371.894	546.72
	2	556.185	561.237	619.196	541.084	565.824	632.907	412.389	399.878	384.944	161.381	111.434	161.984
N-succinyl-LL-	0	102.775	90.247	142.482	102.775	90.247	142.482	102.775	90.247	142.482	43.478	35.172	35.248
2,6-diaminopimelate	1	509.736	541.174	506.885	38.837	49.051	58.636	840.147	697.305	728.795	29.108	24.018	19.853
	2	1050.37	987.012	963.034	52.554	51.308	57.667	867.791	719.899	697.652	22.085	25.632	14.281
Diaminopimelate	0	169.927	98.237		169.927	98.237		169.927	98.237		110.352	59.438	80.544	12.18	8.396	9.297
	1	31443.1	26836.1	23669.5	726.389	353.035	286.055	60920.5	50886.7	54863.8	77.124	104.569	90.601	559.955	460.014	281.306
	2	53039.5	44085.8	39284.4	728.077	314.686	425.738	37092.4	28238.6	25143.6	98.506	106.602	69.243	328.954	305.003	529.417
Aminoadipate	0	681.584	611.902		681.584	611.902		681.584	611.902		128.662	11.188	7.214
	1	23631.9	23917.8	24073.7	342.595	427.228	224.282	12984.9	12791.9	12218.1	36.136	21.245	62.546
	2	24855.4	26331.1	29741.5	214.765	191.04	337.404	13098.4	12854.7	13245.5	55.578	45.75	128.77
N-acetyl-Lysine	0	332.396	271.446		332.396	271.446		332.396	271.446		44.524	58.682	41.934	7.606	8.252	7.315
	1	15702.4	15203.4	14999.5	138.558	195.264	123.064	8161.45	8662.14	8004.64	32.355	82.201	58.864	331.172	354.615	133.751
	2	32233.6	32729.9	35959.7	228.847	210.761	266.185	13849.6	13092.1	13640.5	35.928	43.724	84.129	400.509	452.024	250.463
Exometabolites		∆thrA - no Thr			H37Rv - No Thr			∆thrA - Thr
	time (days)	R1	R2	R3	R1	R2	R3	R1	R2	R3
Lysine (Extracellular)	0	105.694	67.013	82.152	31.94	20.73	17.841	105.694	67.013	82.152
	2	3029.29	3083.7	3418.19	44.226	30.803	27.518	35.636	34.565	16.07
Arginine (Extracellular)	0	99.347	82.137	123.899	40.58	30.548	40.475	99.347	82.137	123.899
	2	2600.8	2263.44	2695.88	16.17	21.792	14.549	209.075	223.254	148.675
Diaminopimelate (Extracellular)	0	15.397	13.656	11.091	67.891	66.848	14.137	88.218	77.066	79.448
	2	13.557	19.072	14.81	22.165	30.721	14.17	30.286	14.411	21.389
Aminoadipate (Extracellular)	0	36.498	29.688	35.076	123.062	39.833	35.1	11.906	22.785	12.824
	2	78.087	78.987	86.16	31.403	16.899	10.995	11.15	10.365	10.896

## Sheet: Figure 5
Lysine analoge
conc.	Rv			lysE			lysG			lysEcomp
4000	0.105	0.17	0.172	0.058	0.054	cont	0.05	0.055	0.092	0.201	0.194	0.093
2000	0.175	0.292	0.292	0.065	0.063	cont	0.059	0.073	0.13	0.317	0.304	0.192
1000	0.182	0.259	0.247	0.069	0.062	cont	0.086	0.081	0.1	0.292	0.292	0.225
500	0.178	0.279	0.278	0.091	0.069	cont	0.046	0.098	0.091	0.293	0.326	0.281
250	0.174	0.31	0.329	0.14	0.11	cont	0.067	0.071	0.132	0.329	0.301	0.253
125	0.22	0.313	0.3	0.178	0.168	cont	cont	0.124	0.164	0.322	0.286	0.271
67.5	0.249	0.315	0.315	0.236	0.213	cont	cont	0.165	0.177	0.297	0.292	0.289
33.75	0.311	0.323	0.307	0.248	0.255	cont	cont	0.181	0.211	0.31	0.319	0.289
16.875	0.348	0.338	0.347	0.271	0.256	cont	cont	0.234	0.245	0.331	0.306	0.286
8.4375	0.323	0.346	0.326	0.267	0.264	cont	cont	0.181	0.203	0.288	0.296	0.284
Arginine analoge
conc.	Rv			lysE			lysEcomp			lysG
500	0.02	0.08	0.03	0	0	0	0.04	0.01	0.02	0.01	0.01	0
250	0.02	0.12	0.07	0	0	0	0.03	0.03	0.06	0.01	0.01	0
125	0.07	0.07	0.01	0	0	0	0.04	0.05	0.07	0.02	0.02	0
62.5	0.3	0.29	0.29	0	0	0	0.1	0.26	0.23	0	0.02	0
31.25	0.3	0.51	0.51	0	0	0	0.16	0.36	0.64	0.01	0	0.01
15.625	0.5	0.51	0.57	0	0.03	0.03	0.23	0.59	0.7	0.03	0.05	0.06
7.8125	0.62	0.54	0.47	0.4	0.29	0.37	0.26	0.57	0.78	0.28	0.29	0.26
3.9	0.51	0.36	0.58	0.6	0.49	0.51	0.4	0.66	0.75	0.35	0.42	0.34
1.95	0.48	0.4	0.68	0.37	0.5	0.55	0.39	0.63	0.71	0.34	0.39	0.38
Histidine analoge
conc.	H37Rv			ΔlysG			ΔlysE			ΔlysE::comp
500	0.012667	0.009667	0.010667	0.007667	0.012667	0.006667	0.0105	0.0105	0.0105	0.0155	0.0105	0.0115
250	0.013667	0.007667	0.008667	0.013667	0.018667	0.021667	0.0095	0.0075	0.01135	0.0225	0.0195	0.0105
125	0.016667	0.012667	0.016667	0.002667	0.010667	0.016667	0.0092	0.0065	0.0095	0.0425	0.0285	0.0325
62.5	0.008667	0.005667	0.021667	0.018667	0.0116667	0.014667	0.0235	0.0255	0.0115	0.0595	0.0855	0.0935
31.25	0.073667	0.049667	0.056667	0.074667	0.016667	0.023667	0.0505	0.0605	0.0795	0.1875	0.1525	0.0835
15.625	0.214667	0.205667	0.183667	0.131667	0.184667	0.085667	0.1815	0.2035	0.2235	0.2375	0.256	0.2985
7.8	0.319667	0.312667	0.305667	0.263667	0.274667	0.319667	0.3105	0.3185	0.3455	0.2785	0.2935	0.2925
3.9	0.433667	0.377667	0.385667	0.311667	0.331667	0.355667	0.3375	0.3355	0.3895	0.2835	0.3185	0.3355
1.95	0.407667	0.377667	0.371667	0.455667	0.331667	0.371667	0.3875	0.4075	0.4155	0.3145	0.2855	0.3075
4	0.382	0.404	0.43	0.329	0.368	0.333	0.375833	0.383833	0.390833	0.296833	0.384833	0.307833
2	0.365	0.395	0.37	0.401	0.323	0.282	0.419833	0.405833	0.435833	0.333833	0.379833	0.321833
1	0.39	0.394	0.379	0.375	0.388	0.337	0.398833	0.388833	0.381833	0.293833	0.297833	0.299833
0.5	0.383	0.364	0.355	0.337	0.383	0.317	0.403833	0.400833	0.377833	0.289833	0.299833	0.305833

## Sheet: Figure 6
ThrA lung
Time (day)	- Doxy				+ Doxy				+ Doxy Week 1				+ Doxy Week 3				+ Doxy Week 6
1	50	115	70	120	50	115	70	120
8	2030	150	75	900	0	0	0	0	2030	150	75	900
22	44300	150750	75750	104250	0	0	0	0	600	150	0	825	44300	150750	75750	104250
43	780000	885000	225000	495000									105000	41300	66750	48000	780000	885000	225000	495000
64	233000	202500	67500	1170000	0	0	0	0	0	0	0	0					228750	226500	220500	225000
82	495000	465000											33000	20300	29300	11300
120	450000	353000	975000	420000	0	0	0	0	0	0	0	0	450	975	750	300	26300	21800	6000	9750
189	458000	690000	645000	705000	0	0	0	0	0	0	0	0	188	75	0	0	1010	1310	225	1350
219	818000	480000			0	0	0	0	0	0	0	0	0	0	0	0	863	113	38	375
ThrA spleen
Time (day)	- Doxy				+ Doxy				Doxy Week 1				Doxy Week 3				Doxy Week 6
22	0	0	0	0	0	0	0	0	0	0	0	0	0	0	0	0
43	5700	7570	8980	2750									0	1010	0	0	5700	7570	8980	2750
64	10100	8710	11400	4020	0	0	0	0	0	0	0	0					536	670	2280	2080
85	12700	8710							0	0	0	0	0	4890	134	0
113	21400	12100	44200	30800	0	0	0	0	0	0	0	0	0	0	201	268	335	603	2140	938
189	36900	24800	22800	22800	0	0	0	0	0	0	0	0	2910	0	33.5	0	670	3890	2350	3620
219	17400	10700			0	0	0	0	0	0	0	0	134	0	2780		3420	201	235	972
MetA lung
Time (day)	- Doxy				+ Doxy				Doxy Week 1				Doxy Week 3				Doxy Week 6
1	35	65	30	60	35	65	30	60
6	75	675	225	75	0	0	0	0	75	675	225	75
21	89250	22500	55500	18750	0	0	0	0	0	0	0	0	89250	22500	55500	18750
41
63	173000	210000	37500	105000	0	0	0	0	0	0	0	0					118500	58500	3900	67500
83	30000	383000	82500	30000									75	0	0	300
121	67500	420000	623000	195000	0	0	0	0	0	0	0	0	0	0	0	0	525	0	1050	525
189	120000	173000	113000	7500	0	0	0	0	0	0	0	0	0	0	0	0	0	0	0	0
218	105000	218000			0	0	0	0	0	0	0	0	0	0	0	0	0	0	0	0
MetA spleen
Time (day)	- Doxy				+ Doxy				Doxy Week 1				Doxy Week 3				Doxy Week 6
63	7370	7370	4020	5360	0	0	0	0	0	0	0	0					268	134	335	0
83	8710	24100	23500	670									0	0	0	0
121	7370	61600	57600	29500	0	0	0	0	0	0	0	0	0	201	134	201	0	134	335	0
189	40200	19400	6030		0	0	0	0	0	0	0	0	0	0	0	0	101	101	0	0
218		8040	36900		0	0	0	0	0	0	0	0	0	0	0	0	0	0	0	0
